# Supplementary material for: Placobdelloides sirikanchanae sp. nov., a new species of glossiphoniid leech and a parasite of turtles from lower southern Thailand (Hirudinea, Rhynchobdellida)
Source: Zookeys. 2019 Oct 23;882:1–24. doi: 10.3897/zookeys.882.35229 (PMC6821855; doi:10.3897/zookeys.882.35229)
Supplement: XML Treatment for Placobdelloides [file zookeys.882.35229-treatment1.xml]

<!DOCTYPE tp:taxon-treatment
  PUBLIC "-//TaxonX//DTD Taxonomic Treatment Publishing DTD v0 20100105//EN" "tax-treatment-NSO.dtd">
<tp:taxon-treatment xmlns:tp="http://www.plazi.org/taxpub"><tp:treatment-meta><kwd-group><label>Taxon classification</label><kwd><named-content xmlns:xlink="http://www.w3.org/1999/xlink" content-type="kingdom">Animalia</named-content></kwd><kwd><named-content xmlns:xlink="http://www.w3.org/1999/xlink" content-type="order">Rhynchobdellida</named-content></kwd><kwd><named-content xmlns:xlink="http://www.w3.org/1999/xlink" content-type="family">Glossiphoniidae</named-content></kwd></kwd-group><mixed-citation publication-type="journal"><person-group><name><surname>Trivalairat</surname><given-names>Poramad</given-names></name><name><surname>Chiangkul</surname><given-names>Krittiya</given-names></name><name><surname>Purivirojkul</surname><given-names>Watchariya</given-names></name></person-group><article-title><italic><tp:taxon-name><tp:taxon-name-part taxon-name-part-type="genus" reg="Placobdelloides">Placobdelloides</tp:taxon-name-part> <tp:taxon-name-part taxon-name-part-type="species" reg="sirikanchanae">sirikanchanae</tp:taxon-name-part></tp:taxon-name></italic> sp. nov., a new species of glossiphoniid leech and a parasite of turtles from lower southern Thailand (<tp:taxon-name><tp:taxon-name-part taxon-name-part-type="subclass">Hirudinea</tp:taxon-name-part></tp:taxon-name>, <tp:taxon-name><tp:taxon-name-part taxon-name-part-type="order">Rhynchobdellida</tp:taxon-name-part></tp:taxon-name>)</article-title><source>Zookeys</source><day>23</day><month>10</month><year>2019</year><volume>882</volume><fpage>1</fpage><lpage>24</lpage><pub-id pub-id-type="doi">10.3897/zookeys.882.35229</pub-id></mixed-citation></tp:treatment-meta><tp:nomenclature><tp:taxon-name><object-id xmlns:xlink="http://www.w3.org/1999/xlink" content-type="arpha" xlink:type="simple">A3220BF3-D88C-577F-99EA-6CE703104F1D</object-id>
              <tp:taxon-name-part taxon-name-part-type="genus" reg="Placobdelloides">Placobdelloides</tp:taxon-name-part>
            </tp:taxon-name><tp:taxon-authority>Sawyer, 1986</tp:taxon-authority></tp:nomenclature><tp:treatment-sec sec-type="type species" id="SECID0EMZAE"><title>Type species.</title><p><italic><tp:taxon-name><tp:taxon-name-part taxon-name-part-type="genus" reg="Placobdelloides">Placobdelloides</tp:taxon-name-part> <tp:taxon-name-part taxon-name-part-type="species" reg="multistriata">multistriata</tp:taxon-name-part></tp:taxon-name></italic> (Johansson, 1909) by original designation.</p></tp:treatment-sec><tp:treatment-sec sec-type="Genus diagnosis" id="SECID0E4ZAE"><title>Genus diagnosis.</title><p>eyes one pair, esophageal organ, crop caeca seven pairs, mouth pore terminal (<xref ref-type="bibr" rid="B47">Oosthuizen 1979</xref>).</p></tp:treatment-sec><tp:treatment-sec sec-type="distribution" id="SECID0EH1AE"><title>Genus distribution.</title><p><italic><tp:taxon-name><tp:taxon-name-part taxon-name-part-type="genus" reg="Placobdelloides">Placobdelloides</tp:taxon-name-part></tp:taxon-name></italic> species can be found in Africa (<italic><tp:taxon-name><tp:taxon-name-part taxon-name-part-type="genus" reg="Placobdelloides">P.</tp:taxon-name-part> <tp:taxon-name-part taxon-name-part-type="species" reg="fimbriata">fimbriata</tp:taxon-name-part></tp:taxon-name></italic> (Johansson, 1909); <italic><tp:taxon-name><tp:taxon-name-part taxon-name-part-type="genus" reg="Placobdelloides">P.</tp:taxon-name-part> <tp:taxon-name-part taxon-name-part-type="species" reg="jaegerskioeldi">jaegerskioeldi</tp:taxon-name-part></tp:taxon-name></italic> (Johansson, 1909); <italic><tp:taxon-name><tp:taxon-name-part taxon-name-part-type="genus" reg="Placobdelloides">P.</tp:taxon-name-part> <tp:taxon-name-part taxon-name-part-type="species" reg="multistriata">multistriata</tp:taxon-name-part></tp:taxon-name></italic> (Johansson, 1909)), Australia and United States, eastward to India (<italic><tp:taxon-name><tp:taxon-name-part taxon-name-part-type="genus" reg="Placobdelloides">P.</tp:taxon-name-part> <tp:taxon-name-part taxon-name-part-type="species" reg="fulva">fulva</tp:taxon-name-part></tp:taxon-name></italic> (Harding, 1924); <italic><tp:taxon-name><tp:taxon-name-part taxon-name-part-type="genus" reg="Placobdelloides">P.</tp:taxon-name-part> <tp:taxon-name-part taxon-name-part-type="species" reg="emydae">emydae</tp:taxon-name-part></tp:taxon-name></italic> (Harding, 1920); <italic><tp:taxon-name><tp:taxon-name-part taxon-name-part-type="genus" reg="Placobdelloides">P.</tp:taxon-name-part> <tp:taxon-name-part taxon-name-part-type="species" reg="undulata">undulata</tp:taxon-name-part></tp:taxon-name></italic> (Harding, 1924); <italic><tp:taxon-name><tp:taxon-name-part taxon-name-part-type="genus" reg="Placobdelloides">P.</tp:taxon-name-part> <tp:taxon-name-part taxon-name-part-type="species" reg="horai">horai</tp:taxon-name-part></tp:taxon-name></italic> (Baugh, 1960); <italic><tp:taxon-name><tp:taxon-name-part taxon-name-part-type="genus" reg="Placobdelloides">P.</tp:taxon-name-part> <tp:taxon-name-part taxon-name-part-type="species" reg="indica">indica</tp:taxon-name-part></tp:taxon-name></italic> (Baugh, 1960)), Southeast Asia (<italic><tp:taxon-name><tp:taxon-name-part taxon-name-part-type="genus" reg="Placobdelloides">P.</tp:taxon-name-part> <tp:taxon-name-part taxon-name-part-type="species" reg="siamensis">siamensis</tp:taxon-name-part></tp:taxon-name></italic> in China and Thailand; <italic><tp:taxon-name><tp:taxon-name-part taxon-name-part-type="genus" reg="Placobdelloides">P.</tp:taxon-name-part> <tp:taxon-name-part taxon-name-part-type="species" reg="okadai">okadai</tp:taxon-name-part></tp:taxon-name></italic> (Oka, 1925) in China; <italic><tp:taxon-name><tp:taxon-name-part taxon-name-part-type="genus" reg="Placobdelloides">P.</tp:taxon-name-part> <tp:taxon-name-part taxon-name-part-type="species" reg="okai">okai</tp:taxon-name-part></tp:taxon-name></italic> (Soós, 1969); <italic><tp:taxon-name><tp:taxon-name-part taxon-name-part-type="genus" reg="Placobdelloides">P.</tp:taxon-name-part> <tp:taxon-name-part taxon-name-part-type="species" reg="stellapapillosa">stellapapillosa</tp:taxon-name-part></tp:taxon-name></italic><xref ref-type="bibr" rid="B20">Govedich et al., 2002</xref> in Malaysia and Singapore), and throughout Australia and New Zealand (<italic><tp:taxon-name><tp:taxon-name-part taxon-name-part-type="genus" reg="Placobdelloides">P.</tp:taxon-name-part> <tp:taxon-name-part taxon-name-part-type="species" reg="octostriata">octostriata</tp:taxon-name-part></tp:taxon-name></italic> (Grube, 1866); <italic><tp:taxon-name><tp:taxon-name-part taxon-name-part-type="genus" reg="Placobdelloides">P.</tp:taxon-name-part> <tp:taxon-name-part taxon-name-part-type="species" reg="maorica">maorica</tp:taxon-name-part></tp:taxon-name></italic> (Benham, 1907); <italic><tp:taxon-name><tp:taxon-name-part taxon-name-part-type="genus" reg="Placobdelloides">P.</tp:taxon-name-part> <tp:taxon-name-part taxon-name-part-type="species" reg="bancrofti">bancrofti</tp:taxon-name-part></tp:taxon-name></italic> (Best, 1931); <italic><tp:taxon-name><tp:taxon-name-part taxon-name-part-type="genus" reg="Placobdelloides">P.</tp:taxon-name-part> <tp:taxon-name-part taxon-name-part-type="species" reg="bdellae">bdellae</tp:taxon-name-part></tp:taxon-name></italic> (Ingram, 1957)).</p></tp:treatment-sec><ref-list><ref id="B47"><mixed-citation xmlns:xlink="http://www.w3.org/1999/xlink" xlink:type="simple"><person-group><name name-style="western"><surname>Oosthuizen</surname><given-names>JH</given-names></name></person-group> (<year>1979</year>) <article-title>Redescription of <italic><tp:taxon-name><tp:taxon-name-part taxon-name-part-type="genus">Placobdella</tp:taxon-name-part> <tp:taxon-name-part taxon-name-part-type="species">multistriata</tp:taxon-name-part></tp:taxon-name></italic> (Johansson, 1909) (<tp:taxon-name><tp:taxon-name-part taxon-name-part-type="subclass">Hirudinea</tp:taxon-name-part></tp:taxon-name>: <tp:taxon-name><tp:taxon-name-part taxon-name-part-type="family">Glossiphoniidae</tp:taxon-name-part></tp:taxon-name>).</article-title><source>Koedoe</source><volume>22</volume>: <fpage>61</fpage>–<lpage>79</lpage>. <ext-link xlink:type="simple" ext-link-type="doi" xlink:href="10.4102/koedoe.v22i1.651">https://doi.org/10.4102/koedoe.v22i1.651</ext-link></mixed-citation></ref><ref id="B20"><mixed-citation xmlns:xlink="http://www.w3.org/1999/xlink" xlink:type="simple"><person-group><name name-style="western"><surname>Govedich</surname><given-names>FR</given-names></name><name name-style="western"><surname>Bain</surname><given-names>BA</given-names></name><name name-style="western"><surname>Davies</surname><given-names>RW</given-names></name></person-group> (<year>2002</year>) <article-title><italic><tp:taxon-name><tp:taxon-name-part taxon-name-part-type="genus">Placobdelloides</tp:taxon-name-part> <tp:taxon-name-part taxon-name-part-type="species">stellapapillosa</tp:taxon-name-part></tp:taxon-name></italic> sp. nov. (<tp:taxon-name><tp:taxon-name-part taxon-name-part-type="family">Glossiphoniidae</tp:taxon-name-part></tp:taxon-name>) found feeding on crocodiles and turtles.</article-title><source>Hydrobiologia</source><volume>474</volume>: <fpage>253</fpage>–<lpage>256</lpage>. <ext-link xlink:type="simple" ext-link-type="doi" xlink:href="10.1023/A:1016591922650">https://doi.org/10.1023/A:1016591922650</ext-link></mixed-citation></ref></ref-list></tp:taxon-treatment>
