# Supplementary material for: Placobdelloides sirikanchanae sp. nov., a new species of glossiphoniid leech and a parasite of turtles from lower southern Thailand (Hirudinea, Rhynchobdellida)
Source: Zookeys. 2019 Oct 23;882:1–24. doi: 10.3897/zookeys.882.35229 (PMC6821855; doi:10.3897/zookeys.882.35229)
Supplement: XML Treatment for Placobdelloides sirikanchanae [file zookeys.882.35229-treatment2.xml]

<!DOCTYPE tp:taxon-treatment
  PUBLIC "-//TaxonX//DTD Taxonomic Treatment Publishing DTD v0 20100105//EN" "tax-treatment-NSO.dtd">
<tp:taxon-treatment xmlns:tp="http://www.plazi.org/taxpub"><tp:treatment-meta><kwd-group><label>Taxon classification</label><kwd><named-content xmlns:xlink="http://www.w3.org/1999/xlink" content-type="kingdom">Animalia</named-content></kwd><kwd><named-content xmlns:xlink="http://www.w3.org/1999/xlink" content-type="order">Rhynchobdellida</named-content></kwd><kwd><named-content xmlns:xlink="http://www.w3.org/1999/xlink" content-type="family">Glossiphoniidae</named-content></kwd></kwd-group><mixed-citation publication-type="journal"><person-group><name><surname>Trivalairat</surname><given-names>Poramad</given-names></name><name><surname>Chiangkul</surname><given-names>Krittiya</given-names></name><name><surname>Purivirojkul</surname><given-names>Watchariya</given-names></name></person-group><article-title><italic><tp:taxon-name><tp:taxon-name-part taxon-name-part-type="genus" reg="Placobdelloides">Placobdelloides</tp:taxon-name-part> <tp:taxon-name-part taxon-name-part-type="species" reg="sirikanchanae">sirikanchanae</tp:taxon-name-part></tp:taxon-name></italic> sp. nov., a new species of glossiphoniid leech and a parasite of turtles from lower southern Thailand (<tp:taxon-name><tp:taxon-name-part taxon-name-part-type="subclass">Hirudinea</tp:taxon-name-part></tp:taxon-name>, <tp:taxon-name><tp:taxon-name-part taxon-name-part-type="order">Rhynchobdellida</tp:taxon-name-part></tp:taxon-name>)</article-title><source>Zookeys</source><day>23</day><month>10</month><year>2019</year><volume>882</volume><fpage>1</fpage><lpage>24</lpage><pub-id pub-id-type="doi">10.3897/zookeys.882.35229</pub-id></mixed-citation></tp:treatment-meta><tp:nomenclature><tp:taxon-name><object-id xmlns:xlink="http://www.w3.org/1999/xlink" content-type="arpha" xlink:type="simple">0F491ADD-3720-524E-B87D-884F7A6D6600</object-id>
              <tp:taxon-name-part taxon-name-part-type="genus" reg="Placobdelloides">Placobdelloides</tp:taxon-name-part>
              <tp:taxon-name-part taxon-name-part-type="species" reg="sirikanchanae">sirikanchanae</tp:taxon-name-part>
              <object-id xmlns:xlink="http://www.w3.org/1999/xlink" content-type="zoobank" xlink:type="simple">http://zoobank.org/CE96B3D0-7E8F-47D5-8212-FCFFBFA907FF</object-id>
            </tp:taxon-name><tp:taxon-status xmlns:xlink="http://www.w3.org/1999/xlink" xlink:type="simple">sp. nov.</tp:taxon-status><xref ref-type="fig" rid="F2">Figures 2</xref><xref ref-type="fig" rid="F3">, 3</xref><xref ref-type="fig" rid="F4">, 4</xref><xref ref-type="fig" rid="F5">, 5</xref><xref ref-type="fig" rid="F6">, 6</xref><xref ref-type="fig" rid="F7">, 7</xref><xref ref-type="fig" rid="F8">, 8</xref><xref ref-type="fig" rid="F9">, 9</xref></tp:nomenclature><tp:treatment-sec sec-type="material" id="SECID0ERCAG"><title>Material examined.</title><p><bold><italic>Holotype</italic></bold> (ZMKU-ANN-0006), puddle on rubber plantation, Sadao District, Songkhla Province, Thailand (<named-content xmlns:xlink="http://www.w3.org/1999/xlink" content-type="dwc:verbatimCoordinates" xlink:type="simple"><named-content content-type="geo-json" specific-use="{&#34;type&#34;:&#34;Point&#34;,&#34;coordinates&#34;:[100.686861,7.049361]}" id="NCID0E6CAG" xlink:type="simple">6°62'57.7"N, 100°41'12.7"E</named-content></named-content>), 21 October 2018. <bold><italic>Paratypes</italic></bold> (nine individuals, ZMKU-ANN-0007 to 0015), same locality data as the holotype. All collected specimens were kept in 70% alcohol and deposited at the Zoological Museum of Kasetsart University (ZMKU), Department of Zoology, Faculty of Science, Kasetsart University (<named-content xmlns:xlink="http://www.w3.org/1999/xlink" content-type="dwc:verbatimCoordinates" xlink:type="simple"><named-content content-type="geo-json" specific-use="{&#34;type&#34;:&#34;Point&#34;,&#34;coordinates&#34;:[100.563139,13.848222]}" id="NCID0EKDAG" xlink:type="simple">13°50'53.6"N, 100°33'47.3"E</named-content></named-content>) on 23 November 2018.</p></tp:treatment-sec><tp:treatment-sec sec-type="diagnosis" id="SECID0EPDAG"><title>Diagnosis.</title><p>This species can be recognized from its elongated, narrow body, crimson median dorsal line, rich dark green pigmentation, 13–17 well-developed knob papillae on each annulus, symmetrical dorsal papillae between the left and right body sides, male gonopore on XIa1/a2, female gonopore on XIa3/XIIa1, amorphous salivary glands, smooth surface with random pits inside the anterior sucker, and rugged surface with randomly distributed pits inside the posterior sucker.</p></tp:treatment-sec><tp:treatment-sec sec-type="description" id="SECID0EUDAG"><title>Description of holotype.</title><p><bold><italic>External morphology</italic>.</bold> A mature <italic><tp:taxon-name><tp:taxon-name-part taxon-name-part-type="genus" reg="Placobdelloides">Placobdelloides</tp:taxon-name-part> <tp:taxon-name-part taxon-name-part-type="species" reg="sirikanchanae">sirikanchanae</tp:taxon-name-part></tp:taxon-name></italic> sp. nov. (ZMKU-ANN-0006) has an elongated, dorso-ventrally flattened, tri-annulate body (Figure <xref ref-type="fig" rid="F2">2</xref>). The relaxed body length from the anterior tip to the posterior sucker is 20.83 mm. The widest point of the relaxed body (annuli 35; XV) is 4.21 mm. The cup-shaped anterior sucker diameter is 1.17 mm. The anterior sucker surface is smooth with numerous pits distributed inside (Figure <xref ref-type="fig" rid="F3">3</xref>; paratype ZMKU-ANN-0009). One pair of dark spherical eyes touch each other on somite III (Figure <xref ref-type="fig" rid="F4">4</xref>). The entire dorsal surface is quite rough, with 13–17 well-developed knob papillae present on each annulus (Figure <xref ref-type="fig" rid="F5">5</xref>; paratype ZMKU-ANN-0010). The dorsal papillae present a symmetrical pattern between the left and right sides of the crimson median line. The dorsal color is dark brown to greenish. The numerous respiratory pores are randomly distributed on the dorsal surface. The ventral surface is transparent and smooth. Two gonopores are located around the neck region and separated by two annuli. The male gonopore is situated in a furrow of XIa1/a2, between annuli 23 and 24 (Figure <xref ref-type="fig" rid="F6">6</xref>; paratype ZMKU-ANN-0009). The female pore lies in a furrow of XIa3/XIIa1, between annuli 25 and 26. The anus opening is on the dorsal furrow anterior to the last annulus (69; XXXIV). The posterior sucker diameter is 2.08 mm. The posterior sucker surface is rough with randomly distributed pits inside (Figure <xref ref-type="fig" rid="F7">7</xref>; paratype ZMKU-ANN-0009).</p><fig id="F2" position="float" orientation="portrait"><object-id xmlns:xlink="http://www.w3.org/1999/xlink" content-type="doi" xlink:type="simple">10.3897/zookeys.882.35229.figure2</object-id><object-id xmlns:xlink="http://www.w3.org/1999/xlink" content-type="arpha" xlink:type="simple">E69D1D4E-882F-56BB-A488-F2FBB90004F8</object-id><label>Figure 2.</label><caption><p>Dorsal surface (upper) and ventral surface (lower) of the live holotype of <italic><tp:taxon-name><tp:taxon-name-part taxon-name-part-type="genus" reg="Placobdelloides">Placobdelloides</tp:taxon-name-part> <tp:taxon-name-part taxon-name-part-type="species" reg="sirikanchanae">sirikanchanae</tp:taxon-name-part></tp:taxon-name></italic> sp. nov.</p></caption><graphic xmlns:xlink="http://www.w3.org/1999/xlink" xlink:href="zookeys-882-001-g002.jpg" position="float" orientation="portrait" xlink:type="simple" id="oo_348498.jpg"><uri content-type="original_file" xlink:type="simple">https://binary.pensoft.net/fig/348498</uri></graphic></fig><fig id="F3" position="float" orientation="portrait"><object-id xmlns:xlink="http://www.w3.org/1999/xlink" content-type="doi" xlink:type="simple">10.3897/zookeys.882.35229.figure3</object-id><object-id xmlns:xlink="http://www.w3.org/1999/xlink" content-type="arpha" xlink:type="simple">3D3093BC-57AB-5E5F-AB46-C100766CDFC9</object-id><label>Figure 3.</label><caption><p>Scanning electron micrograph of anterior sucker of the paratype ZMKU-ANN-0009 of <italic><tp:taxon-name><tp:taxon-name-part taxon-name-part-type="genus" reg="Placobdelloides">Placobdelloides</tp:taxon-name-part> <tp:taxon-name-part taxon-name-part-type="species" reg="sirikanchanae">sirikanchanae</tp:taxon-name-part></tp:taxon-name></italic> sp. nov. showing smooth surface with numerous pits.</p></caption><graphic xmlns:xlink="http://www.w3.org/1999/xlink" xlink:href="zookeys-882-001-g003.jpg" position="float" orientation="portrait" xlink:type="simple" id="oo_348499.jpg"><uri content-type="original_file" xlink:type="simple">https://binary.pensoft.net/fig/348499</uri></graphic></fig><fig id="F4" position="float" orientation="portrait"><object-id xmlns:xlink="http://www.w3.org/1999/xlink" content-type="doi" xlink:type="simple">10.3897/zookeys.882.35229.figure4</object-id><object-id xmlns:xlink="http://www.w3.org/1999/xlink" content-type="arpha" xlink:type="simple">F33ED3FC-F43F-5565-A5B7-421ECA0E49E9</object-id><label>Figure 4.</label><caption><p>Anterior part of the live holotype of <italic><tp:taxon-name><tp:taxon-name-part taxon-name-part-type="genus" reg="Placobdelloides">Placobdelloides</tp:taxon-name-part> <tp:taxon-name-part taxon-name-part-type="species" reg="sirikanchanae">sirikanchanae</tp:taxon-name-part></tp:taxon-name></italic> sp. nov. (<bold>A</bold>) Dorsal surface showing eyes touching on somite III (white arrow) and crimson red dorsal median line (yellow arrow), (<bold>B</bold>) Ventral surface showing rolled anterior lip (yellow arrow) and eyes (white arrow).</p></caption><graphic xmlns:xlink="http://www.w3.org/1999/xlink" xlink:href="zookeys-882-001-g004.jpg" position="float" orientation="portrait" xlink:type="simple" id="oo_348500.jpg"><uri content-type="original_file" xlink:type="simple">https://binary.pensoft.net/fig/348500</uri></graphic></fig><p><bold><italic><tp:taxon-name><tp:taxon-name-part taxon-name-part-type="genus" reg="Annulation">Annulation</tp:taxon-name-part></tp:taxon-name></italic>.</bold> Somites I-III are uni-annulate, IV and V are biannulate (annuli 4–7), VI-XIV are tri-annulate (annuli 8–34), XV-XVIII are uni-annulate (annuli 35–38), XIX-XXV are tri-annulate (annuli 39–59), XXVI is biannulate (annuli 60–61), and XXVII-XXXIV are uni-annulate (annuli 62–69).</p></tp:treatment-sec><tp:treatment-sec sec-type="Internal morphology" id="SECID0E1HAG"><title>Internal morphology.</title><p><bold><italic>Digestive system</italic></bold>: A cylindrical slender proboscis resides in a membranous sheath that protrudes through the lip of the posterior subterminal mouth (Figure <xref ref-type="fig" rid="F9">9</xref>). The proboscis sheath line is on VIa1-Xa2 (annuli 8–21). Amorphous salivary glands are packed on Xa2-XIa3 (annuli 21–25), followed by the esophageal glands on XIa1-XIIa1 (annuli 23–26). Each esophageal gland has a salivary duct that joins it to each side of the esophagus. Seven pairs of crop cecae are on XIIIa2-XXIIIa1 (annuli 30–51) with the last pair on XXIIIa1-XXXI (annuli 51–66) being diverted and extended posteriorly into four post cecae. Four pairs of diverticulated intestine are on XXIIIa1-XXXIII (annuli 51–68). A simple narrow rectum resides on XXVIa2-XXXIV (annuli 61–69) and opens dorsally at the anus in a furrow anterior of the last somite (XXXIV, annulus 69).</p><fig id="F5" position="float" orientation="portrait"><object-id xmlns:xlink="http://www.w3.org/1999/xlink" content-type="doi" xlink:type="simple">10.3897/zookeys.882.35229.figure5</object-id><object-id xmlns:xlink="http://www.w3.org/1999/xlink" content-type="arpha" xlink:type="simple">819A54E9-0AC7-534D-B947-C2353B828BD7</object-id><label>Figure 5.</label><caption><p>Scanning electron micrograph of dorsal surface of the paratype ZMKU-ANN-0010 of <italic><tp:taxon-name><tp:taxon-name-part taxon-name-part-type="genus" reg="Placobdelloides">Placobdelloides</tp:taxon-name-part> <tp:taxon-name-part taxon-name-part-type="species" reg="sirikanchanae">sirikanchanae</tp:taxon-name-part></tp:taxon-name></italic> sp. nov. <bold>A</bold> Dorsal surface of the complete body <bold>B</bold> Dorsal papillae (arrows) <bold>C</bold> Respiratory pores on dorsal surface (arrows).</p></caption><graphic xmlns:xlink="http://www.w3.org/1999/xlink" xlink:href="zookeys-882-001-g005.jpg" position="float" orientation="portrait" xlink:type="simple" id="oo_348501.jpg"><uri content-type="original_file" xlink:type="simple">https://binary.pensoft.net/fig/348501</uri></graphic></fig><fig id="F6" position="float" orientation="portrait"><object-id xmlns:xlink="http://www.w3.org/1999/xlink" content-type="doi" xlink:type="simple">10.3897/zookeys.882.35229.figure6</object-id><object-id xmlns:xlink="http://www.w3.org/1999/xlink" content-type="arpha" xlink:type="simple">19AD0108-33E2-5B4B-981A-EDBF6AC5225E</object-id><label>Figure 6.</label><caption><p>Scanning electron micrograph of ventral surface of the paratype ZMKU-ANN-0009 of <italic><tp:taxon-name><tp:taxon-name-part taxon-name-part-type="genus" reg="Placobdelloides">Placobdelloides</tp:taxon-name-part> <tp:taxon-name-part taxon-name-part-type="species" reg="sirikanchanae">sirikanchanae</tp:taxon-name-part></tp:taxon-name></italic> sp. nov. showing gonopore arrangement. Upper arrow points to the male gonopore and lower arrow to the female gonopore.</p></caption><graphic xmlns:xlink="http://www.w3.org/1999/xlink" xlink:href="zookeys-882-001-g006.jpg" position="float" orientation="portrait" xlink:type="simple" id="oo_348502.jpg"><uri content-type="original_file" xlink:type="simple">https://binary.pensoft.net/fig/348502</uri></graphic></fig><fig id="F7" position="float" orientation="portrait"><object-id xmlns:xlink="http://www.w3.org/1999/xlink" content-type="doi" xlink:type="simple">10.3897/zookeys.882.35229.figure7</object-id><object-id xmlns:xlink="http://www.w3.org/1999/xlink" content-type="arpha" xlink:type="simple">ECFEE7CC-57B7-5291-989B-50B878501526</object-id><label>Figure 7.</label><caption><p>Scanning electron micrograph of posterior sucker of the paratype ZMUKU-ANN-0009 of <italic><tp:taxon-name><tp:taxon-name-part taxon-name-part-type="genus" reg="Placobdelloides">Placobdelloides</tp:taxon-name-part> <tp:taxon-name-part taxon-name-part-type="species" reg="sirikanchanae">sirikanchanae</tp:taxon-name-part></tp:taxon-name></italic> sp. nov. showing rough surface with random pit distribution (white arrows).</p></caption><graphic xmlns:xlink="http://www.w3.org/1999/xlink" xlink:href="zookeys-882-001-g007.jpg" position="float" orientation="portrait" xlink:type="simple" id="oo_348503.jpg"><uri content-type="original_file" xlink:type="simple">https://binary.pensoft.net/fig/348503</uri></graphic></fig><p><bold><italic>Reproductive system</italic>.</bold> The male gonopore rim is thick and curled. The ejaculatory bulb on XIa2-XIIa2 (annuli 24–27) is an apple-like sac opening into the vas deferens. Two vas deferens extend posteriorly and recurve in front of post ceca anteriorly to connect to the testisacs. Six pairs of ovoid testisacs are present, and each is located in the space between a pair of crop cecae. The female gonopore rim is thinner and smoother than that of the male. The spermatheca is a rectangular sac on XIIa2-XIIIa3 (annuli 27–31), which opens into bifurcated ovisacs.</p></tp:treatment-sec><tp:treatment-sec sec-type="variation" id="SECID0E5KAG"><title>Variation.</title><p><bold><italic>External morphology</italic>.</bold> The average relaxed body length is 10.77 mm long (range 7.62–40.39 mm, <italic>N</italic> = 20), and the average relaxed body width at the widest point (annuli 35, XV) is 3.96 mm (range 3.52–4.89 mm, <italic>N</italic> = 20). The average anterior sucker diameter is 1.08 mm (range 0.93–1.42 mm, <italic>N</italic> = 20). The average posterior sucker diameter is 1.94 mm (range 1.70–2.60 mm, <italic>N</italic> = 20), half the size of the maximum body width.</p><p><bold><italic>Color</italic></bold> in life is uniformly dark brown to greenish, with randomly distributed dark brown, red, yellow, and especially rich dark green pigments. There is a crimson median line present dorsally from the neck region to the posterior sucker (Figure <xref ref-type="fig" rid="F8">8</xref>). On the margin of the body, brown, dark green and yellow spots are present along the posterior sucker. The ventral surface is transparent.</p><fig id="F8" position="float" orientation="portrait"><object-id xmlns:xlink="http://www.w3.org/1999/xlink" content-type="doi" xlink:type="simple">10.3897/zookeys.882.35229.figure8</object-id><object-id xmlns:xlink="http://www.w3.org/1999/xlink" content-type="arpha" xlink:type="simple">4562FA0F-FF51-50DD-A5FC-D3ED5F7B5677</object-id><label>Figure 8.</label><caption><p>Posterior part of live specimens <bold>A</bold> holotype <italic><tp:taxon-name><tp:taxon-name-part taxon-name-part-type="genus" reg="Placobdelloides">Placobdelloides</tp:taxon-name-part> <tp:taxon-name-part taxon-name-part-type="species" reg="sirikanchanae">sirikanchanae</tp:taxon-name-part></tp:taxon-name></italic> sp. nov. showing dorsal crimson median line (yellow arrow) with numerous scattered dark green pigments. Bubbles are emerging from the respiratory pores (white arrows) <bold>B</bold><italic><tp:taxon-name><tp:taxon-name-part taxon-name-part-type="genus" reg="Placobdelloides">Placobdelloides</tp:taxon-name-part> <tp:taxon-name-part taxon-name-part-type="species" reg="siamensis">siamensis</tp:taxon-name-part></tp:taxon-name></italic> (Oka, 1917) from Bangkok, Thailand showing yellow median line (yellow arrow) with numerous scattered yellow pigments.</p></caption><graphic xmlns:xlink="http://www.w3.org/1999/xlink" xlink:href="zookeys-882-001-g008.jpg" position="float" orientation="portrait" xlink:type="simple" id="oo_348504.jpg"><uri content-type="original_file" xlink:type="simple">https://binary.pensoft.net/fig/348504</uri></graphic></fig><p><bold><italic>Reproductive system</italic>.</bold> The length of the ovisacs depends on the reproductive stage. During the normal, non-reproductive period, ovisacs are present on XIIIa1-XIVa1 (annuli 29–32), but they can extend from XIIIa1 to XXa1 (annuli 29 to 42 (4<sup>th</sup> pair of crop cecae)) during the gestational period.</p></tp:treatment-sec><tp:treatment-sec sec-type="description" id="SECID0EMNAG"><title>Molecular description.</title><p>Molecular comparisons based on <italic>p</italic>-distances among five specimens of <italic><tp:taxon-name><tp:taxon-name-part taxon-name-part-type="genus" reg="Placobdelloides">P.</tp:taxon-name-part> <tp:taxon-name-part taxon-name-part-type="species" reg="sirikanchanae">sirikanchanae</tp:taxon-name-part></tp:taxon-name></italic> sp. nov. from a rubber plantation in the Sadao District, Songkhla Province, Thailand revealed a difference of 2.5–6.2% for 518 nucleotides of COI (GenBank <ext-link xmlns:xlink="http://www.w3.org/1999/xlink" ext-link-type="gen" xlink:href="MK282428" xlink:type="simple">MK282428</ext-link>–<ext-link xmlns:xlink="http://www.w3.org/1999/xlink" ext-link-type="gen" xlink:href="MK282432" xlink:type="simple">MK282432</ext-link>) and 1.3–3.3% for 555 nucleotides of ND1 (GenBank <ext-link xmlns:xlink="http://www.w3.org/1999/xlink" ext-link-type="gen" xlink:href="MK282433" xlink:type="simple">MK282433</ext-link>–<ext-link xmlns:xlink="http://www.w3.org/1999/xlink" ext-link-type="gen" xlink:href="MK282437" xlink:type="simple">MK282437</ext-link>) (see Tables <xref ref-type="table" rid="T2">2</xref>, <xref ref-type="table" rid="T3">3</xref>). The five specimens of <italic><tp:taxon-name><tp:taxon-name-part taxon-name-part-type="genus" reg="Placobdelloides">P.</tp:taxon-name-part> <tp:taxon-name-part taxon-name-part-type="species" reg="sirikanchanae">sirikanchanae</tp:taxon-name-part></tp:taxon-name></italic> revealed differences based on <italic>p</italic>-distances of 10.4–27.7% for the COI gene and 5.4–6.9% for ND1 compared to ten specimens of <italic><tp:taxon-name><tp:taxon-name-part taxon-name-part-type="genus" reg="Placobdelloides">P.</tp:taxon-name-part> <tp:taxon-name-part taxon-name-part-type="species" reg="siamensis">siamensis</tp:taxon-name-part></tp:taxon-name></italic> (GenBank <ext-link xmlns:xlink="http://www.w3.org/1999/xlink" ext-link-type="gen" xlink:href="AY962449" xlink:type="simple">AY962449</ext-link>, <ext-link xmlns:xlink="http://www.w3.org/1999/xlink" ext-link-type="gen" xlink:href="MH777415" xlink:type="simple">MH777415</ext-link>–<ext-link xmlns:xlink="http://www.w3.org/1999/xlink" ext-link-type="gen" xlink:href="MH777420" xlink:type="simple">MH777420</ext-link>, <ext-link xmlns:xlink="http://www.w3.org/1999/xlink" ext-link-type="gen" xlink:href="MN221458" xlink:type="simple">MN221458</ext-link>–<ext-link xmlns:xlink="http://www.w3.org/1999/xlink" ext-link-type="gen" xlink:href="MN221460" xlink:type="simple">MN221460</ext-link> for COI, and <ext-link xmlns:xlink="http://www.w3.org/1999/xlink" ext-link-type="gen" xlink:href="AY962462" xlink:type="simple">AY962462</ext-link>, <ext-link xmlns:xlink="http://www.w3.org/1999/xlink" ext-link-type="gen" xlink:href="MH777409" xlink:type="simple">MH777409</ext-link>–<ext-link xmlns:xlink="http://www.w3.org/1999/xlink" ext-link-type="gen" xlink:href="MH777414" xlink:type="simple">MH777414</ext-link>, <ext-link xmlns:xlink="http://www.w3.org/1999/xlink" ext-link-type="gen" xlink:href="XX123456" xlink:type="simple">XX123456</ext-link>–<ext-link xmlns:xlink="http://www.w3.org/1999/xlink" ext-link-type="gen" xlink:href="XX13456" xlink:type="simple">XX13456</ext-link> for ND1) collected from Bangkok and Udon Thani Province, Thailand; differences of 19.3–21.7% for the COI gene and 15.1–15.8% for ND1 compared to a specimens of <italic><tp:taxon-name><tp:taxon-name-part taxon-name-part-type="genus" reg="Placobdelloides">P.</tp:taxon-name-part> <tp:taxon-name-part taxon-name-part-type="species" reg="multistriatus">multistriatus</tp:taxon-name-part></tp:taxon-name></italic> (GenBank <ext-link xmlns:xlink="http://www.w3.org/1999/xlink" ext-link-type="gen" xlink:href="DQ414338" xlink:type="simple">DQ414338</ext-link> for the COI gene, and <ext-link xmlns:xlink="http://www.w3.org/1999/xlink" ext-link-type="gen" xlink:href="DQ414383" xlink:type="simple">DQ414383</ext-link> for the ND1 gene) collected from Louisiana, USA; and differences of 21.0–23.5% for the COI gene and 15.1–16.0% for ND1 compared to a specimen of <italic><tp:taxon-name><tp:taxon-name-part taxon-name-part-type="genus" reg="Placobdelloides">P.</tp:taxon-name-part> <tp:taxon-name-part taxon-name-part-type="species" reg="jaegerskioeldi">jaegerskioeldi</tp:taxon-name-part></tp:taxon-name></italic> (GenBank <ext-link xmlns:xlink="http://www.w3.org/1999/xlink" ext-link-type="gen" xlink:href="AY692463" xlink:type="simple">AY692463</ext-link> for COI, and <ext-link xmlns:xlink="http://www.w3.org/1999/xlink" ext-link-type="gen" xlink:href="AY962450" xlink:type="simple">AY962450</ext-link> for ND1) collected from Sudan, South Africa. The Bayesian inference and maximum-likelihood trees of the COI and ND1 genes of the glossiphoniid leeches indicated high posterior probabilities and bootstrap support values for divergence between <italic><tp:taxon-name><tp:taxon-name-part taxon-name-part-type="genus" reg="Placobdelloides">P.</tp:taxon-name-part> <tp:taxon-name-part taxon-name-part-type="species" reg="sirikanchanae">sirikanchanae</tp:taxon-name-part></tp:taxon-name></italic> and <italic><tp:taxon-name><tp:taxon-name-part taxon-name-part-type="genus" reg="Placobdelloides">P.</tp:taxon-name-part> <tp:taxon-name-part taxon-name-part-type="species" reg="siamensis">siamensis</tp:taxon-name-part></tp:taxon-name></italic> (Figure <xref ref-type="fig" rid="F10">10</xref>).</p><fig id="F9" position="float" orientation="portrait"><object-id xmlns:xlink="http://www.w3.org/1999/xlink" content-type="doi" xlink:type="simple">10.3897/zookeys.882.35229.figure9</object-id><object-id xmlns:xlink="http://www.w3.org/1999/xlink" content-type="arpha" xlink:type="simple">9D173433-FF3A-576A-B6CD-6BEDA74635F6</object-id><label>Figure 9.</label><caption><p>Internal anatomy of <italic><tp:taxon-name><tp:taxon-name-part taxon-name-part-type="genus" reg="Placobdelloides">Placobdelloides</tp:taxon-name-part> <tp:taxon-name-part taxon-name-part-type="species" reg="sirikanchanae">sirikanchanae</tp:taxon-name-part></tp:taxon-name></italic> sp. nov.</p></caption><graphic xmlns:xlink="http://www.w3.org/1999/xlink" xlink:href="zookeys-882-001-g009.jpg" position="float" orientation="portrait" xlink:type="simple" id="oo_348505.jpg"><uri content-type="original_file" xlink:type="simple">https://binary.pensoft.net/fig/348505</uri></graphic></fig><fig id="F10" position="float" orientation="portrait"><object-id xmlns:xlink="http://www.w3.org/1999/xlink" content-type="doi" xlink:type="simple">10.3897/zookeys.882.35229.figure10</object-id><object-id xmlns:xlink="http://www.w3.org/1999/xlink" content-type="arpha" xlink:type="simple">66EEFA36-7D5A-59B1-8F1E-AC5309376670</object-id><label>Figure 10.</label><caption><p>Phylogenetic analysis of the COI-ND1 genes of glossiphoniid leeches. The upper diagram is from the Bayesian analysis; the lower is from the maximum likelihood analysis.</p></caption><graphic xmlns:xlink="http://www.w3.org/1999/xlink" xlink:href="zookeys-882-001-g010.jpg" position="float" orientation="portrait" xlink:type="simple" id="oo_348506.jpg"><uri content-type="original_file" xlink:type="simple">https://binary.pensoft.net/fig/348506</uri></graphic></fig><table-wrap id="T2" position="float" orientation="portrait"><label>Table 2.</label><caption><p><italic>P</italic>-distance values of COI genes within (diagonal) and among 4 species of <italic><tp:taxon-name><tp:taxon-name-part taxon-name-part-type="genus" reg="Placobdelloides">Placobdelloides</tp:taxon-name-part></tp:taxon-name></italic> including <italic><tp:taxon-name><tp:taxon-name-part taxon-name-part-type="genus" reg="Placobdelloides">P.</tp:taxon-name-part> <tp:taxon-name-part taxon-name-part-type="species" reg="sirikanchanae">sirikanchanae</tp:taxon-name-part></tp:taxon-name></italic> sp. nov. identified in this study.</p></caption><table id="TID0EA2BG" rules="all"><tbody><tr><th rowspan="1" colspan="1">Species</th><th rowspan="1" colspan="1">1</th><th rowspan="1" colspan="1">2</th><th rowspan="1" colspan="1">3</th><th rowspan="1" colspan="1">4</th></tr><tr><td rowspan="1" colspan="1"><bold>1</bold><italic><tp:taxon-name><tp:taxon-name-part taxon-name-part-type="genus" reg="Placobdelloides">Placobdelloides</tp:taxon-name-part> <tp:taxon-name-part taxon-name-part-type="species" reg="sirikanchanae">sirikanchanae</tp:taxon-name-part></tp:taxon-name></italic> sp. nov.</td><td rowspan="1" colspan="1">2.5–6.2%</td><td rowspan="1" colspan="1"/><td rowspan="1" colspan="1"/><td rowspan="1" colspan="1"/></tr><tr><td rowspan="1" colspan="1">
                      <bold>2</bold>
                      <italic><tp:taxon-name><tp:taxon-name-part taxon-name-part-type="genus" reg="Placobdelloides">Placobdelloides</tp:taxon-name-part> <tp:taxon-name-part taxon-name-part-type="species" reg="siamensis">siamensis</tp:taxon-name-part></tp:taxon-name></italic>
                    </td><td rowspan="1" colspan="1">10.4–27.7%</td><td rowspan="1" colspan="1">0.0–10.1%</td><td rowspan="1" colspan="1"/><td rowspan="1" colspan="1"/></tr><tr><td rowspan="1" colspan="1">
                      <bold>3</bold>
                      <italic><tp:taxon-name><tp:taxon-name-part taxon-name-part-type="genus" reg="Placobdelloides">Placobdelloides</tp:taxon-name-part> <tp:taxon-name-part taxon-name-part-type="species" reg="multistriatus">multistriatus</tp:taxon-name-part></tp:taxon-name></italic>
                    </td><td rowspan="1" colspan="1">19.3–21.7%</td><td rowspan="1" colspan="1">15.6–30.6%</td><td rowspan="1" colspan="1">–</td><td rowspan="1" colspan="1"/></tr><tr><td rowspan="1" colspan="1">
                      <bold>4</bold>
                      <italic><tp:taxon-name><tp:taxon-name-part taxon-name-part-type="genus" reg="Placobdelloides">Placobdelloides</tp:taxon-name-part> <tp:taxon-name-part taxon-name-part-type="species" reg="jaegerskioeldi">jaegerskioeldi</tp:taxon-name-part></tp:taxon-name></italic>
                    </td><td rowspan="1" colspan="1">21.0–23.5%</td><td rowspan="1" colspan="1">17.3–31.6%</td><td rowspan="1" colspan="1">12.6%</td><td rowspan="1" colspan="1">–</td></tr></tbody></table></table-wrap><table-wrap id="T3" position="float" orientation="portrait"><label>Table 3.</label><caption><p><italic>P</italic>-distance values of ND1 genes within (diagonal) and among 4 species of <italic><tp:taxon-name><tp:taxon-name-part taxon-name-part-type="genus" reg="Placobdelloides">Placobdelloides</tp:taxon-name-part></tp:taxon-name></italic> including <italic><tp:taxon-name><tp:taxon-name-part taxon-name-part-type="genus" reg="Placobdelloides">P.</tp:taxon-name-part> <tp:taxon-name-part taxon-name-part-type="species" reg="sirikanchanae">sirikanchanae</tp:taxon-name-part></tp:taxon-name></italic> sp. nov. identified in this study.</p></caption><table id="TID0E5AAI" rules="all"><tbody><tr><th rowspan="1" colspan="1">Species</th><th rowspan="1" colspan="1">1</th><th rowspan="1" colspan="1">2</th><th rowspan="1" colspan="1">3</th><th rowspan="1" colspan="1">4</th></tr><tr><td rowspan="1" colspan="1"><bold>1</bold><italic><tp:taxon-name><tp:taxon-name-part taxon-name-part-type="genus" reg="Placobdelloides">Placobdelloides</tp:taxon-name-part> <tp:taxon-name-part taxon-name-part-type="species" reg="sirikanchanae">sirikanchanae</tp:taxon-name-part></tp:taxon-name></italic> sp. nov.</td><td rowspan="1" colspan="1">1.3–3.3%</td><td rowspan="1" colspan="1"/><td rowspan="1" colspan="1"/><td rowspan="1" colspan="1"/></tr><tr><td rowspan="1" colspan="1">
                      <bold>2</bold>
                      <italic><tp:taxon-name><tp:taxon-name-part taxon-name-part-type="genus" reg="Placobdelloides">Placobdelloides</tp:taxon-name-part> <tp:taxon-name-part taxon-name-part-type="species" reg="siamensis">siamensis</tp:taxon-name-part></tp:taxon-name></italic>
                    </td><td rowspan="1" colspan="1">5.4–6.9%</td><td rowspan="1" colspan="1">0.0–1.7%</td><td rowspan="1" colspan="1"/><td rowspan="1" colspan="1"/></tr><tr><td rowspan="1" colspan="1">
                      <bold>3</bold>
                      <italic><tp:taxon-name><tp:taxon-name-part taxon-name-part-type="genus" reg="Placobdelloides">Placobdelloides</tp:taxon-name-part> <tp:taxon-name-part taxon-name-part-type="species" reg="multistriatus">multistriatus</tp:taxon-name-part></tp:taxon-name></italic>
                    </td><td rowspan="1" colspan="1">15.1–15.8%</td><td rowspan="1" colspan="1">15.1–15.4%</td><td rowspan="1" colspan="1">–</td><td rowspan="1" colspan="1"/></tr><tr><td rowspan="1" colspan="1">
                      <bold>4</bold>
                      <italic><tp:taxon-name><tp:taxon-name-part taxon-name-part-type="genus" reg="Placobdelloides">Placobdelloides</tp:taxon-name-part> <tp:taxon-name-part taxon-name-part-type="species" reg="jaegerskioeldi">jaegerskioeldi</tp:taxon-name-part></tp:taxon-name></italic>
                    </td><td rowspan="1" colspan="1">15.1–16.0%</td><td rowspan="1" colspan="1">13.4–13.6%</td><td rowspan="1" colspan="1">14.3%</td><td rowspan="1" colspan="1">–</td></tr></tbody></table></table-wrap></tp:treatment-sec><tp:treatment-sec sec-type="Type host" id="SECID0E62AG"><title>Type host.</title><p>Dark-bellied leaf turtles (<italic><tp:taxon-name><tp:taxon-name-part taxon-name-part-type="genus" reg="Cyclemys">Cyclemys</tp:taxon-name-part> <tp:taxon-name-part taxon-name-part-type="species" reg="enigmatica">enigmatica</tp:taxon-name-part></tp:taxon-name></italic>).</p></tp:treatment-sec><tp:treatment-sec sec-type="Additional host" id="SECID0EQ3AG"><title>Additional host.</title><p>Asian leaf turtles (<italic><tp:taxon-name><tp:taxon-name-part taxon-name-part-type="genus" reg="Cyclemys">C.</tp:taxon-name-part> <tp:taxon-name-part taxon-name-part-type="species" reg="dentata">dentata</tp:taxon-name-part></tp:taxon-name></italic>).</p></tp:treatment-sec><tp:treatment-sec sec-type="habitat" id="SECID0EB4AG"><title>Habitat.</title><p><italic><tp:taxon-name><tp:taxon-name-part taxon-name-part-type="genus" reg="Placobdelloides">Placobdelloides</tp:taxon-name-part> <tp:taxon-name-part taxon-name-part-type="species" reg="sirikanchanae">sirikanchanae</tp:taxon-name-part></tp:taxon-name></italic> sp. nov. can be found attached on the shell surface, both the carapace and plastron, of <italic><tp:taxon-name><tp:taxon-name-part taxon-name-part-type="genus" reg="Cyclemys">C.</tp:taxon-name-part> <tp:taxon-name-part taxon-name-part-type="species" reg="dentata">dentata</tp:taxon-name-part></tp:taxon-name></italic> and <italic><tp:taxon-name><tp:taxon-name-part taxon-name-part-type="genus" reg="Cyclemys">C.</tp:taxon-name-part> <tp:taxon-name-part taxon-name-part-type="species" reg="enigmatica">enigmatica</tp:taxon-name-part></tp:taxon-name></italic>, which inhabit the bottom of enclosed shallow muddy puddles on rubber plantations. In the rainy season, several puddles will be connected due to an increase in the water level. Numerous small vertebrates are present in these puddles, such as small fishes or tadpoles. In the dry season, the puddles will be disconnected as the shallower waters disappear from evaporation. These aquatic ecosystems usually have low oxygen due to decomposition of leaf litter and nonflowing water.</p></tp:treatment-sec><tp:treatment-sec sec-type="Laboratory observations" id="SECID0EI5AG"><title>Laboratory observations.</title><p>Ten individuals of <italic><tp:taxon-name><tp:taxon-name-part taxon-name-part-type="genus" reg="Placobdelloides">P.</tp:taxon-name-part> <tp:taxon-name-part taxon-name-part-type="species" reg="sirikanchanae">sirikanchanae</tp:taxon-name-part></tp:taxon-name></italic> sp. nov. were released into a tank with water from the type locality and equipped with an oxygen pump. All ten died almost immediately. The ten remaining specimens survived in a sealed bottle under low dissolved oxygen conditions. No ventilation (undulating movement display) was observed. After three days, they initiated copulation and deposited eggs in the sealed bottles.</p></tp:treatment-sec><tp:treatment-sec sec-type="Reproduction" id="SECID0EZ5AG"><title>Reproduction.</title><p>Ten individuals of <italic><tp:taxon-name><tp:taxon-name-part taxon-name-part-type="genus" reg="Placobdelloides">P.</tp:taxon-name-part> <tp:taxon-name-part taxon-name-part-type="species" reg="sirikanchanae">sirikanchanae</tp:taxon-name-part></tp:taxon-name></italic> sp. nov. displayed reproductive activity in a sealed bottle (low oxygen condition). One copulated with another individual for a few hours before they separated. The beginning of gestation was observed inside the ovisacs of both individuals (seen through the ventral surface) 2–3 days after copulation and gestation continued for approximately 3–4 days more before deposition of eggs. Round creamy-colored eggs, approximately 104–115 eggs per individual, were deposited and aggregated inside the transparent membrane beneath the venter groove of the parent (Figure <xref ref-type="fig" rid="F11">11</xref>). Eggs were incubated for 3–4 days before hatching. Juveniles remained beneath the ventral groove of the parent for 10–15 additional days before leaving the parent and living on their own.</p><fig id="F11" position="float" orientation="portrait"><object-id xmlns:xlink="http://www.w3.org/1999/xlink" content-type="doi" xlink:type="simple">10.3897/zookeys.882.35229.figure11</object-id><object-id xmlns:xlink="http://www.w3.org/1999/xlink" content-type="arpha" xlink:type="simple">3D2B1CD4-1831-5512-93D7-24B68865EB10</object-id><label>Figure 11.</label><caption><p>Two-day old creamy whitish coloured eggs of <italic><tp:taxon-name><tp:taxon-name-part taxon-name-part-type="genus" reg="Placobdelloides">Placobdelloides</tp:taxon-name-part> <tp:taxon-name-part taxon-name-part-type="species" reg="sirikanchanae">sirikanchanae</tp:taxon-name-part></tp:taxon-name></italic> sp. nov. after deposition.</p></caption><graphic xmlns:xlink="http://www.w3.org/1999/xlink" xlink:href="zookeys-882-001-g011.jpg" position="float" orientation="portrait" xlink:type="simple" id="oo_348507.jpg"><uri content-type="original_file" xlink:type="simple">https://binary.pensoft.net/fig/348507</uri></graphic></fig></tp:treatment-sec><tp:treatment-sec sec-type="etymology" id="SECID0EGABG"><title>Etymology.</title><p>The species is named in honor of Associate Professor Prapaisiri <tp:taxon-name><tp:taxon-name-part taxon-name-part-type="genus" reg="Sirikanchana">Sirikanchana</tp:taxon-name-part></tp:taxon-name>, the pioneer aquatic parasitologist of Thailand. The following common names, <italic><tp:taxon-name><tp:taxon-name-part taxon-name-part-type="genus" reg="Sirikanchana">Sirikanchana</tp:taxon-name-part>’s leech</tp:taxon-name></italic> (English), <italic>Pling Arjan Prapaisiri</italic> (Thai), and <italic>Sirikanchanas Plattegel</italic> (German) are suggested.</p></tp:treatment-sec><tp:treatment-sec sec-type="remarks" id="SECID0E5ABG"><title>Remarks.</title><p><italic><tp:taxon-name><tp:taxon-name-part taxon-name-part-type="genus" reg="Placobdelloides">Placobdelloides</tp:taxon-name-part> <tp:taxon-name-part taxon-name-part-type="species" reg="sirikanchanae">sirikanchanae</tp:taxon-name-part></tp:taxon-name></italic> sp. nov. was distinguished from <italic><tp:taxon-name><tp:taxon-name-part taxon-name-part-type="genus" reg="Placobdelloides">P.</tp:taxon-name-part> <tp:taxon-name-part taxon-name-part-type="species" reg="siamensis">siamensis</tp:taxon-name-part></tp:taxon-name></italic> (based on the original description by <xref ref-type="bibr" rid="B45">Oka (1917)</xref> and the re-description by <xref ref-type="bibr" rid="B11">Chiangkul et al. (2018)</xref>) based on the following combination of characteristics (Table <xref ref-type="table" rid="T4">4</xref>): elongated narrow body, smooth anterior sucker surface with numerous pits inside, 13–17 well-developed knob papillae on each annulus, 69 total annuli, dark brown to greenish color when live with a crimson median line, male gonopore between XIa1/a2 (annuli 23 and 24), female gonopore between XIa3/XIIa1 (annuli 25–26), anus opening between the last annulus and the posterior sucker, rough posterior sucker surface with random pits, and 104–115 eggs per clutch. In addition, <italic><tp:taxon-name><tp:taxon-name-part taxon-name-part-type="genus" reg="Placobdelloides">P.</tp:taxon-name-part> <tp:taxon-name-part taxon-name-part-type="species" reg="sirikanchanae">sirikanchanae</tp:taxon-name-part></tp:taxon-name></italic> was found on <italic><tp:taxon-name><tp:taxon-name-part taxon-name-part-type="genus" reg="Cyclemys">C.</tp:taxon-name-part> <tp:taxon-name-part taxon-name-part-type="species" reg="dentata">dentata</tp:taxon-name-part></tp:taxon-name></italic> and <italic><tp:taxon-name><tp:taxon-name-part taxon-name-part-type="genus" reg="Cyclemys">C.</tp:taxon-name-part> <tp:taxon-name-part taxon-name-part-type="species" reg="enigmatica">enigmatica</tp:taxon-name-part></tp:taxon-name></italic>, which inhabit the bottom of enclosed shallow muddy puddles on rubber plantations, differing from <italic><tp:taxon-name><tp:taxon-name-part taxon-name-part-type="genus" reg="Placobdelloides">P.</tp:taxon-name-part> <tp:taxon-name-part taxon-name-part-type="species" reg="siamensis">siamensis</tp:taxon-name-part></tp:taxon-name></italic>, in that it is found on <italic><tp:taxon-name><tp:taxon-name-part taxon-name-part-type="genus" reg="Cuora">Cuora</tp:taxon-name-part> <tp:taxon-name-part taxon-name-part-type="species" reg="amboinensis">amboinensis</tp:taxon-name-part></tp:taxon-name></italic>, <italic><tp:taxon-name><tp:taxon-name-part taxon-name-part-type="genus" reg="Heosemys">Heosemys</tp:taxon-name-part> <tp:taxon-name-part taxon-name-part-type="species" reg="annandalii">annandalii</tp:taxon-name-part></tp:taxon-name></italic>, <italic><tp:taxon-name><tp:taxon-name-part taxon-name-part-type="genus" reg="Malayemys">Malayemys</tp:taxon-name-part> <tp:taxon-name-part taxon-name-part-type="species" reg="macrocephala">macrocephala</tp:taxon-name-part></tp:taxon-name></italic>, <italic><tp:taxon-name><tp:taxon-name-part taxon-name-part-type="genus" reg="Malayemys">M.</tp:taxon-name-part> <tp:taxon-name-part taxon-name-part-type="species" reg="subtrijuga">subtrijuga</tp:taxon-name-part></tp:taxon-name></italic>, <italic><tp:taxon-name><tp:taxon-name-part taxon-name-part-type="genus" reg="Malayemys">M.</tp:taxon-name-part> <tp:taxon-name-part taxon-name-part-type="species" reg="khoratensis">khoratensis</tp:taxon-name-part></tp:taxon-name></italic>, and <italic><tp:taxon-name><tp:taxon-name-part taxon-name-part-type="genus" reg="Siebenrockiella">Siebenrockiella</tp:taxon-name-part> <tp:taxon-name-part taxon-name-part-type="species" reg="crassicollis">crassicollis</tp:taxon-name-part></tp:taxon-name></italic> inhabiting larger, more open ponds.</p><table-wrap id="T4" position="float" orientation="portrait"><label>Table 4.</label><caption><p>Comparison of morphological characters, egg number per clutch, host, and distribution of <italic><tp:taxon-name><tp:taxon-name-part taxon-name-part-type="genus" reg="Placobdelloides">Placobdelloides</tp:taxon-name-part> <tp:taxon-name-part taxon-name-part-type="species" reg="sirikanchanae">sirikanchanae</tp:taxon-name-part></tp:taxon-name></italic> sp. nov. and <italic><tp:taxon-name><tp:taxon-name-part taxon-name-part-type="genus" reg="Placobdelloides">P.</tp:taxon-name-part> <tp:taxon-name-part taxon-name-part-type="species" reg="siamensis">siamensis</tp:taxon-name-part></tp:taxon-name></italic> (Oka, 1917) in Thailand.</p></caption><table id="TID0EHKAI" rules="all"><tbody><tr><th rowspan="2" colspan="1">Characters</th><th rowspan="2" colspan="1"><italic><tp:taxon-name><tp:taxon-name-part taxon-name-part-type="genus" reg="Placobdelloides">P.</tp:taxon-name-part> <tp:taxon-name-part taxon-name-part-type="species" reg="sirikanchanae">sirikanchanae</tp:taxon-name-part></tp:taxon-name></italic> sp. nov.</th><th rowspan="1" colspan="2"><italic><tp:taxon-name><tp:taxon-name-part taxon-name-part-type="genus" reg="Placobdelloides">P.</tp:taxon-name-part> <tp:taxon-name-part taxon-name-part-type="species" reg="siamensis">siamensis</tp:taxon-name-part></tp:taxon-name></italic> (Oka, 1917)</th></tr><tr><th rowspan="1" colspan="1">
                      <xref ref-type="bibr" rid="B45">Oka 1917</xref>
                    </th><th rowspan="1" colspan="1">
                      <xref ref-type="bibr" rid="B11">Chiangkul et al. 2018</xref>
                    </th></tr><tr><td rowspan="1" colspan="1">Host</td><td rowspan="1" colspan="1"><italic><tp:taxon-name><tp:taxon-name-part taxon-name-part-type="genus" reg="Cyclemys">Cyclemys</tp:taxon-name-part> <tp:taxon-name-part taxon-name-part-type="species" reg="dentata">dentata</tp:taxon-name-part></tp:taxon-name></italic> and <italic><tp:taxon-name><tp:taxon-name-part taxon-name-part-type="genus" reg="Cyclemys">C.</tp:taxon-name-part> <tp:taxon-name-part taxon-name-part-type="species" reg="enigmatica">enigmatica</tp:taxon-name-part></tp:taxon-name></italic></td><td rowspan="1" colspan="1">
                      <italic><tp:taxon-name><tp:taxon-name-part taxon-name-part-type="genus" reg="Siebenrockiella">Siebenrockiella</tp:taxon-name-part> <tp:taxon-name-part taxon-name-part-type="species" reg="crassicollis">crassicollis</tp:taxon-name-part></tp:taxon-name></italic>
                    </td><td rowspan="1" colspan="1"><italic><tp:taxon-name><tp:taxon-name-part taxon-name-part-type="genus" reg="Cuora">Cuora</tp:taxon-name-part> <tp:taxon-name-part taxon-name-part-type="species" reg="amboinensis">amboinensis</tp:taxon-name-part></tp:taxon-name></italic>, <italic><tp:taxon-name><tp:taxon-name-part taxon-name-part-type="genus" reg="Heosemys">Heosemys</tp:taxon-name-part> <tp:taxon-name-part taxon-name-part-type="species" reg="annandalii">annandalii</tp:taxon-name-part></tp:taxon-name></italic>, <italic><tp:taxon-name><tp:taxon-name-part taxon-name-part-type="genus" reg="Malayemys">Malayemys</tp:taxon-name-part> <tp:taxon-name-part taxon-name-part-type="species" reg="macrocephala">macrocephala</tp:taxon-name-part></tp:taxon-name></italic>, <italic><tp:taxon-name><tp:taxon-name-part taxon-name-part-type="genus" reg="Malayemys">M.</tp:taxon-name-part> <tp:taxon-name-part taxon-name-part-type="species" reg="subtrijuga">subtrijuga</tp:taxon-name-part></tp:taxon-name></italic>, <italic><tp:taxon-name><tp:taxon-name-part taxon-name-part-type="genus" reg="Malayemys">M.</tp:taxon-name-part> <tp:taxon-name-part taxon-name-part-type="species" reg="khoratensis">khoratensis</tp:taxon-name-part></tp:taxon-name></italic>, and <italic><tp:taxon-name><tp:taxon-name-part taxon-name-part-type="genus" reg="Siebenrockiella">S.</tp:taxon-name-part> <tp:taxon-name-part taxon-name-part-type="species" reg="crassicollis">crassicollis</tp:taxon-name-part></tp:taxon-name></italic></td></tr><tr><td rowspan="1" colspan="1">Distribution</td><td rowspan="1" colspan="1">Sadao, Songkhla</td><td rowspan="1" colspan="1">Lampam, Pattalung</td><td rowspan="1" colspan="1">Bangkok and Udon Thani</td></tr><tr><td rowspan="1" colspan="1">Maximum relaxed length (mm)</td><td rowspan="1" colspan="1">40.39</td><td rowspan="1" colspan="1">15.00</td><td rowspan="1" colspan="1">25.00</td></tr><tr><td rowspan="1" colspan="1">Maximum relaxed widest width (mm)</td><td rowspan="1" colspan="1">4.89</td><td rowspan="1" colspan="1">4.00</td><td rowspan="1" colspan="1">5.57</td></tr><tr><td rowspan="1" colspan="1">Body shape</td><td rowspan="1" colspan="1">Elongated narrow</td><td rowspan="1" colspan="1">Elongated oval</td><td rowspan="1" colspan="1">Elongated oval</td></tr><tr><td rowspan="1" colspan="1">Eye location</td><td rowspan="1" colspan="1">III</td><td rowspan="1" colspan="1">III</td><td rowspan="1" colspan="1">III</td></tr><tr><td rowspan="1" colspan="1">Anterior sucker diameter (mm)</td><td rowspan="1" colspan="1">1.08</td><td rowspan="1" colspan="1">2.50</td><td rowspan="1" colspan="1">1.86</td></tr><tr><td rowspan="1" colspan="1">Anterior sucker surface</td><td rowspan="1" colspan="1">Smooth with numerous pits</td><td rowspan="1" colspan="1">–</td><td rowspan="1" colspan="1">Smooth with numerous pit</td></tr><tr><td rowspan="1" colspan="1">Position of proboscis opening</td><td rowspan="1" colspan="1">Posterior subterminal</td><td rowspan="1" colspan="1">Posterior subterminal</td><td rowspan="1" colspan="1">Posterior subterminal</td></tr><tr><td rowspan="1" colspan="1">Number of dorsal papillae on each annulus</td><td rowspan="1" colspan="1">13–17</td><td rowspan="1" colspan="1">22–27</td><td rowspan="1" colspan="1">5–9</td></tr><tr><td rowspan="1" colspan="1">Shape of dorsal papillae</td><td rowspan="1" colspan="1">Well-developed knob shape</td><td rowspan="1" colspan="1">Cone shape</td><td rowspan="1" colspan="1">Well-developed longitudinal rod shape</td></tr><tr><td rowspan="1" colspan="1">Total annuli</td><td rowspan="1" colspan="1">69</td><td rowspan="1" colspan="1">67</td><td rowspan="1" colspan="1">69</td></tr><tr><td rowspan="1" colspan="1">Live dorsal color</td><td rowspan="1" colspan="1">Dark brown greenish with crimson median line</td><td rowspan="1" colspan="1">Uniform gray with faint brown median line (in alcohol)</td><td rowspan="1" colspan="1">Brownish gray with yellow median line and four pairs of scarlet dots</td></tr><tr><td rowspan="1" colspan="1">Male gonopore location</td><td rowspan="1" colspan="1">XIa1/a2<break/> (annuli 23/24)</td><td rowspan="1" colspan="1">XIa3/XIIa1<break/> (annuli 25/26)</td><td rowspan="1" colspan="1">Xa3/XIa1<break/> (annuli 22/23)</td></tr><tr><td rowspan="1" colspan="1">Ejaculatory bulb</td><td rowspan="1" colspan="1">Apple-like sac</td><td rowspan="1" colspan="1">–</td><td rowspan="1" colspan="1">Glasses-like sac</td></tr><tr><td rowspan="1" colspan="1">Female gonopore location</td><td rowspan="1" colspan="1">XIa3/XIIa1<break/> (annuli 25/26)</td><td rowspan="1" colspan="1">XIIa2/a3<break/> (annuli 27/28)</td><td rowspan="1" colspan="1">XIa2/a3<break/> (annuli 24/25)</td></tr><tr><td rowspan="1" colspan="1">Spermatheca</td><td rowspan="1" colspan="1">Rectangular sac</td><td rowspan="1" colspan="1">–</td><td rowspan="1" colspan="1">Slender sac</td></tr><tr><td rowspan="1" colspan="1">Anus location</td><td rowspan="1" colspan="1">Between last annuli and posterior sucker</td><td rowspan="1" colspan="1">Between last annuli and posterior sucker</td><td rowspan="1" colspan="1">Between last annuli and posterior sucker</td></tr><tr><td rowspan="1" colspan="1">Posterior sucker diameter (mm)</td><td rowspan="1" colspan="1">1.94</td><td rowspan="1" colspan="1">3.00</td><td rowspan="1" colspan="1">3.00</td></tr><tr><td rowspan="1" colspan="1">Posterior sucker surface</td><td rowspan="1" colspan="1">Rough with random scattered pits</td><td rowspan="1" colspan="1">–</td><td rowspan="1" colspan="1">Smooth with random scattered pits</td></tr><tr><td rowspan="1" colspan="1">Eggs per clutch</td><td rowspan="1" colspan="1">104–115</td><td rowspan="1" colspan="1">–</td><td rowspan="1" colspan="1">173–412</td></tr></tbody></table></table-wrap></tp:treatment-sec><ref-list><ref id="B45"><mixed-citation xmlns:xlink="http://www.w3.org/1999/xlink" xlink:type="simple"><person-group><name name-style="western"><surname>Oka</surname><given-names>A</given-names></name></person-group> (<year>1917</year>) <article-title>Zoological results of a tour in the Far East. <tp:taxon-name><tp:taxon-name-part taxon-name-part-type="subclass">Hirudinea</tp:taxon-name-part></tp:taxon-name>.</article-title><source>Memoirs of the Asiatic Society of Bengal</source><volume>6</volume>: <fpage>157</fpage>–<lpage>176</lpage>.</mixed-citation></ref><ref id="B11"><mixed-citation xmlns:xlink="http://www.w3.org/1999/xlink" xlink:type="simple"><person-group><name name-style="western"><surname>Chiangkul</surname><given-names>K</given-names></name><name name-style="western"><surname>Trivalairat</surname><given-names>P</given-names></name><name name-style="western"><surname>Purivirojkul</surname><given-names>W</given-names></name></person-group> (<year>2018</year>) Redescription of the Siamese shield leech <italic><tp:taxon-name><tp:taxon-name-part taxon-name-part-type="genus">Placobdelloides</tp:taxon-name-part> <tp:taxon-name-part taxon-name-part-type="species">siamensis</tp:taxon-name-part></tp:taxon-name></italic> with new host species and geographic range. Parasite 25: 56. <ext-link xlink:type="simple" ext-link-type="doi" xlink:href="10.1051/parasite/2018056">https://doi.org/10.1051/parasite/2018056</ext-link></mixed-citation></ref></ref-list></tp:taxon-treatment>
